# Supplementary material for: Multicriteria scheduling of two-subassembly products with batch availability and precedence constraints
Source: PeerJ Comput Sci. 2025 Aug 19;11:e3093. doi: 10.7717/peerj-cs.3093 (PMC12453827; doi:10.7717/peerj-cs.3093)
Supplement: Supplemental Information 1 — Translations for non-English in code files. [file peerj-cs-11-3093-s001.txt]

S6-1-end.py
1. Line 85: #Algorithm Cmax-Fmax 算法  (# Algorithm Cmax-Fmax)
2. Line 165: #主函数  (# Main function)
3. Line 173:作业数量  (Number of Jobs）
4. Line 174: 唯一子组件加工时间 (Processing Time of the Unique Subcomponent)
5. Line 175: 公共组件加工时间 (Processing Time of the Common Component)
6. Line 176: 优先级关系 (Priority Relationship)
7. Line 177: 批次设置时间 (Batch Setup Time)
8. Line 185: 找到的帕累托点（Cmax，fmax）(Identified Pareto Points (Cmax, fmax) )
9. Line 186:  运行时间(Execution Time)
10. Line 186: 秒(S )
11. Line 192: 作业数量 (Number of Jobs)
12. Line 193: 最大运行时间 (Maximum Execution Time)
13. Line 194: 平均运行时间(Average Execution Time )
14. Line 197: #汇总成表格 (#  Summarize into a table）

S6-lex-end.py
1. Line 69: #  算法Algorithm Cmax - Fmax(#Algorithm Cmax - Fmax )
2. Line 123: # 算法 Algorithm Fmax - Gmax - Cmax (#Algorithm Fmax - Gmax - Cmax)
3. Line 159: # 主函数 (# Main function)
